# Supplementary material for: Palm tree disease detection and classification using residual network and transfer learning of inception ResNet
Source: PLoS One. 2023 Mar 2;18(3):e0282250. doi: 10.1371/journal.pone.0282250 (PMC9980777; doi:10.1371/journal.pone.0282250)
Supplement: S1 Data — (ZIP) [file pone.0282250.s001.zip]

Archive with 2,635 entries (2,631 files):
- DatePalmData/
- DatePalmData/Brown Spots/
- DatePalmData/Brown Spots/brownspots-1.jpg
- DatePalmData/Brown Spots/brownspots-10.jpg
- DatePalmData/Brown Spots/brownspots-100.jpg
- DatePalmData/Brown Spots/brownspots-101.jpg
- DatePalmData/Brown Spots/brownspots-102.jpg
- DatePalmData/Brown Spots/brownspots-103.jpg
- DatePalmData/Brown Spots/brownspots-104.jpg
- DatePalmData/Brown Spots/brownspots-105.jpg
- DatePalmData/Brown Spots/brownspots-106.jpg
- DatePalmData/Brown Spots/brownspots-107.jpg
- DatePalmData/Brown Spots/brownspots-108.jpg
- DatePalmData/Brown Spots/brownspots-109.jpg
- DatePalmData/Brown Spots/brownspots-11.jpg
- DatePalmData/Brown Spots/brownspots-110.jpg
- DatePalmData/Brown Spots/brownspots-111.jpg
- DatePalmData/Brown Spots/brownspots-112.jpg
- DatePalmData/Brown Spots/brownspots-113.jpg
- DatePalmData/Brown Spots/brownspots-114.jpg
- DatePalmData/Brown Spots/brownspots-115.jpg
- DatePalmData/Brown Spots/brownspots-116.jpg
- DatePalmData/Brown Spots/brownspots-117.jpg
- DatePalmData/Brown Spots/brownspots-118.jpg
- DatePalmData/Brown Spots/brownspots-119.jpg
- DatePalmData/Brown Spots/brownspots-12.jpg
- DatePalmData/Brown Spots/brownspots-120.jpg
- DatePalmData/Brown Spots/brownspots-121.jpg
- DatePalmData/Brown Spots/brownspots-122.jpg
- DatePalmData/Brown Spots/brownspots-123.jpg
- DatePalmData/Brown Spots/brownspots-124.jpg
- DatePalmData/Brown Spots/brownspots-125.jpg
- DatePalmData/Brown Spots/brownspots-126.jpg
- DatePalmData/Brown Spots/brownspots-127.jpg
- DatePalmData/Brown Spots/brownspots-128.jpg
- DatePalmData/Brown Spots/brownspots-129.jpg
- DatePalmData/Brown Spots/brownspots-13.jpg
- DatePalmData/Brown Spots/brownspots-130.jpg
- DatePalmData/Brown Spots/brownspots-131.jpg
- DatePalmData/Brown Spots/brownspots-132.jpg
- DatePalmData/Brown Spots/brownspots-133.jpg
- DatePalmData/Brown Spots/brownspots-134.jpg
- DatePalmData/Brown Spots/brownspots-135.jpg
- DatePalmData/Brown Spots/brownspots-136.jpg
- DatePalmData/Brown Spots/brownspots-137.jpg
- DatePalmData/Brown Spots/brownspots-138.jpg
- DatePalmData/Brown Spots/brownspots-139.jpg
- DatePalmData/Brown Spots/brownspots-14.jpg
- DatePalmData/Brown Spots/brownspots-140.jpg
- DatePalmData/Brown Spots/brownspots-141.jpg
- DatePalmData/Brown Spots/brownspots-142.jpg
- DatePalmData/Brown Spots/brownspots-143.jpg
- DatePalmData/Brown Spots/brownspots-144.jpg
- DatePalmData/Brown Spots/brownspots-145.jpg
- DatePalmData/Brown Spots/brownspots-146.jpg
- DatePalmData/Brown Spots/brownspots-147.jpg
- DatePalmData/Brown Spots/brownspots-148.jpg
- DatePalmData/Brown Spots/brownspots-149.jpg
- DatePalmData/Brown Spots/brownspots-15.jpg
- DatePalmData/Brown Spots/brownspots-150.jpg
- DatePalmData/Brown Spots/brownspots-151.jpg
- DatePalmData/Brown Spots/brownspots-152.jpg
- DatePalmData/Brown Spots/brownspots-153.jpg
- DatePalmData/Brown Spots/brownspots-154.jpg
- DatePalmData/Brown Spots/brownspots-155.jpg
- DatePalmData/Brown Spots/brownspots-156.jpg
- DatePalmData/Brown Spots/brownspots-157.jpg
- DatePalmData/Brown Spots/brownspots-158.jpg
- DatePalmData/Brown Spots/brownspots-159.jpg
- DatePalmData/Brown Spots/brownspots-16.jpg
- DatePalmData/Brown Spots/brownspots-160.jpg
- DatePalmData/Brown Spots/brownspots-161.jpg
- DatePalmData/Brown Spots/brownspots-162.jpg
- DatePalmData/Brown Spots/brownspots-163.jpg
- DatePalmData/Brown Spots/brownspots-164.jpg
- DatePalmData/Brown Spots/brownspots-165.jpg
- DatePalmData/Brown Spots/brownspots-166.jpg
- DatePalmData/Brown Spots/brownspots-167.jpg
- DatePalmData/Brown Spots/brownspots-168.jpg
- DatePalmData/Brown Spots/brownspots-169.jpg
- DatePalmData/Brown Spots/brownspots-17.jpg
- DatePalmData/Brown Spots/brownspots-170.jpg
- DatePalmData/Brown Spots/brownspots-171.jpg
- DatePalmData/Brown Spots/brownspots-172.jpg
- DatePalmData/Brown Spots/brownspots-173.jpg
- DatePalmData/Brown Spots/brownspots-174.jpg
- DatePalmData/Brown Spots/brownspots-175.jpg
- DatePalmData/Brown Spots/brownspots-176.jpg
- DatePalmData/Brown Spots/brownspots-177.jpg
- DatePalmData/Brown Spots/brownspots-178.jpg
- DatePalmData/Brown Spots/brownspots-179.jpg
- DatePalmData/Brown Spots/brownspots-18.jpg
- DatePalmData/Brown Spots/brownspots-180.jpg
- DatePalmData/Brown Spots/brownspots-181.jpg
- DatePalmData/Brown Spots/brownspots-182.jpg
- DatePalmData/Brown Spots/brownspots-183.jpg
- DatePalmData/Brown Spots/brownspots-184.jpg
- DatePalmData/Brown Spots/brownspots-185.jpg
- DatePalmData/Brown Spots/brownspots-186.jpg
- DatePalmData/Brown Spots/brownspots-187.jpg
- DatePalmData/Brown Spots/brownspots-188.jpg
- DatePalmData/Brown Spots/brownspots-189.jpg
- DatePalmData/Brown Spots/brownspots-19.jpg
- DatePalmData/Brown Spots/brownspots-190.jpg
- DatePalmData/Brown Spots/brownspots-191.jpg
- DatePalmData/Brown Spots/brownspots-192.jpg
- DatePalmData/Brown Spots/brownspots-193.jpg
- DatePalmData/Brown Spots/brownspots-194.jpg
- DatePalmData/Brown Spots/brownspots-195.jpg
- DatePalmData/Brown Spots/brownspots-196.jpg
- DatePalmData/Brown Spots/brownspots-197.jpg
- DatePalmData/Brown Spots/brownspots-198.jpg
- DatePalmData/Brown Spots/brownspots-199.jpg
- DatePalmData/Brown Spots/brownspots-2.jpg
- DatePalmData/Brown Spots/brownspots-20.jpg
- DatePalmData/Brown Spots/brownspots-200.jpg
- DatePalmData/Brown Spots/brownspots-201.jpg
- DatePalmData/Brown Spots/brownspots-202.jpg
- DatePalmData/Brown Spots/brownspots-203.jpg
- DatePalmData/Brown Spots/brownspots-204.jpg
- DatePalmData/Brown Spots/brownspots-205.jpg
- DatePalmData/Brown Spots/brownspots-206.jpg
- DatePalmData/Brown Spots/brownspots-207.jpg
- DatePalmData/Brown Spots/brownspots-208.jpg
- DatePalmData/Brown Spots/brownspots-209.jpg
- DatePalmData/Brown Spots/brownspots-21.jpg
- DatePalmData/Brown Spots/brownspots-210.jpg
- DatePalmData/Brown Spots/brownspots-211.jpg
- DatePalmData/Brown Spots/brownspots-212.jpg
- DatePalmData/Brown Spots/brownspots-213.jpg
- DatePalmData/Brown Spots/brownspots-214.jpg
- DatePalmData/Brown Spots/brownspots-215.jpg
- DatePalmData/Brown Spots/brownspots-216.jpg
- DatePalmData/Brown Spots/brownspots-217.jpg
- DatePalmData/Brown Spots/brownspots-218.jpg
- DatePalmData/Brown Spots/brownspots-219.jpg
- DatePalmData/Brown Spots/brownspots-22.jpg
- DatePalmData/Brown Spots/brownspots-220.jpg
- DatePalmData/Brown Spots/brownspots-221.jpg
- DatePalmData/Brown Spots/brownspots-222.jpg
- DatePalmData/Brown Spots/brownspots-223.jpg
- DatePalmData/Brown Spots/brownspots-224.jpg
- DatePalmData/Brown Spots/brownspots-225.jpg
- DatePalmData/Brown Spots/brownspots-226.jpg
- DatePalmData/Brown Spots/brownspots-227.jpg
- DatePalmData/Brown Spots/brownspots-228.jpg
- DatePalmData/Brown Spots/brownspots-229.jpg
- DatePalmData/Brown Spots/brownspots-23.jpg
- DatePalmData/Brown Spots/brownspots-230.jpg
- DatePalmData/Brown Spots/brownspots-231.jpg
- DatePalmData/Brown Spots/brownspots-232.jpg
- DatePalmData/Brown Spots/brownspots-233.jpg
- DatePalmData/Brown Spots/brownspots-234.jpg
- DatePalmData/Brown Spots/brownspots-235.jpg
- DatePalmData/Brown Spots/brownspots-236.jpg
- DatePalmData/Brown Spots/brownspots-237.jpg
- DatePalmData/Brown Spots/brownspots-238.jpg
- DatePalmData/Brown Spots/brownspots-239.jpg
- DatePalmData/Brown Spots/brownspots-24.jpg
- DatePalmData/Brown Spots/brownspots-240.jpg
- DatePalmData/Brown Spots/brownspots-241.jpg
- DatePalmData/Brown Spots/brownspots-242.jpg
- DatePalmData/Brown Spots/brownspots-243.jpg
- DatePalmData/Brown Spots/brownspots-244.jpg
- DatePalmData/Brown Spots/brownspots-245.jpg
- DatePalmData/Brown Spots/brownspots-246.jpg
- DatePalmData/Brown Spots/brownspots-247.jpg
- DatePalmData/Brown Spots/brownspots-248.jpg
- DatePalmData/Brown Spots/brownspots-249.jpg
- DatePalmData/Brown Spots/brownspots-25.jpg
- DatePalmData/Brown Spots/brownspots-250.jpg
- DatePalmData/Brown Spots/brownspots-251.jpg
- DatePalmData/Brown Spots/brownspots-252.jpg
- DatePalmData/Brown Spots/brownspots-253.jpg
- DatePalmData/Brown Spots/brownspots-254.jpg
- DatePalmData/Brown Spots/brownspots-255.jpg
- DatePalmData/Brown Spots/brownspots-256.jpg
- DatePalmData/Brown Spots/brownspots-257.jpg
- DatePalmData/Brown Spots/brownspots-258.jpg
- DatePalmData/Brown Spots/brownspots-259.jpg
- DatePalmData/Brown Spots/brownspots-26.jpg
- DatePalmData/Brown Spots/brownspots-260.jpg
- DatePalmData/Brown Spots/brownspots-261.jpg
- DatePalmData/Brown Spots/brownspots-262.jpg
- DatePalmData/Brown Spots/brownspots-263.jpg
- DatePalmData/Brown Spots/brownspots-264.jpg
- DatePalmData/Brown Spots/brownspots-265.jpg
- DatePalmData/Brown Spots/brownspots-266.jpg
- DatePalmData/Brown Spots/brownspots-267.jpg
- DatePalmData/Brown Spots/brownspots-268.jpg
- DatePalmData/Brown Spots/brownspots-269.jpg
- DatePalmData/Brown Spots/brownspots-27.jpg
- DatePalmData/Brown Spots/brownspots-270.jpg
- DatePalmData/Brown Spots/brownspots-271.jpg
- DatePalmData/Brown Spots/brownspots-272.jpg
- DatePalmData/Brown Spots/brownspots-273.jpg
- DatePalmData/Brown Spots/brownspots-274.jpg
- DatePalmData/Brown Spots/brownspots-275.jpg
- DatePalmData/Brown Spots/brownspots-276.jpg
- DatePalmData/Brown Spots/brownspots-277.jpg
- DatePalmData/Brown Spots/brownspots-278.jpg
- DatePalmData/Brown Spots/brownspots-279.jpg
- DatePalmData/Brown Spots/brownspots-28.jpg
- DatePalmData/Brown Spots/brownspots-280.jpg
- DatePalmData/Brown Spots/brownspots-281.jpg
- DatePalmData/Brown Spots/brownspots-282.jpg
- DatePalmData/Brown Spots/brownspots-283.jpg
- DatePalmData/Brown Spots/brownspots-284.jpg
- DatePalmData/Brown Spots/brownspots-285.jpg
- DatePalmData/Brown Spots/brownspots-286.jpg
- DatePalmData/Brown Spots/brownspots-287.jpg
- DatePalmData/Brown Spots/brownspots-288.jpg
- DatePalmData/Brown Spots/brownspots-289.jpg
- DatePalmData/Brown Spots/brownspots-29.jpg
- DatePalmData/Brown Spots/brownspots-290.jpg
- DatePalmData/Brown Spots/brownspots-291.jpg
- DatePalmData/Brown Spots/brownspots-292.jpg
- DatePalmData/Brown Spots/brownspots-293.jpg
- DatePalmData/Brown Spots/brownspots-294.jpg
- DatePalmData/Brown Spots/brownspots-295.jpg
- DatePalmData/Brown Spots/brownspots-296.jpg
- DatePalmData/Brown Spots/brownspots-297.jpg
- DatePalmData/Brown Spots/brownspots-298.jpg
- DatePalmData/Brown Spots/brownspots-299.jpg
- DatePalmData/Brown Spots/brownspots-3.jpg
- DatePalmData/Brown Spots/brownspots-30.jpg
- DatePalmData/Brown Spots/brownspots-300.jpg
- DatePalmData/Brown Spots/brownspots-301.jpg
- DatePalmData/Brown Spots/brownspots-302.jpg
- DatePalmData/Brown Spots/brownspots-303.jpg
- DatePalmData/Brown Spots/brownspots-304.jpg
- DatePalmData/Brown Spots/brownspots-305.jpg
- DatePalmData/Brown Spots/brownspots-306.jpg
- DatePalmData/Brown Spots/brownspots-307.jpg
- DatePalmData/Brown Spots/brownspots-308.jpg
- DatePalmData/Brown Spots/brownspots-309.jpg
- DatePalmData/Brown Spots/brownspots-31.jpg
- DatePalmData/Brown Spots/brownspots-310.jpg
- DatePalmData/Brown Spots/brownspots-311.jpg
- DatePalmData/Brown Spots/brownspots-312.jpg
- DatePalmData/Brown Spots/brownspots-313.jpg
- DatePalmData/Brown Spots/brownspots-314.jpg
- DatePalmData/Brown Spots/brownspots-315.jpg
- DatePalmData/Brown Spots/brownspots-316.jpg
- DatePalmData/Brown Spots/brownspots-317.jpg
- DatePalmData/Brown Spots/brownspots-318.jpg
- DatePalmData/Brown Spots/brownspots-319.jpg
- DatePalmData/Brown Spots/brownspots-32.jpg
- DatePalmData/Brown Spots/brownspots-320.jpg
- DatePalmData/Brown Spots/brownspots-321.jpg
- DatePalmData/Brown Spots/brownspots-322.jpg
- DatePalmData/Brown Spots/brownspots-323.jpg
- DatePalmData/Brown Spots/brownspots-324.jpg
- DatePalmData/Brown Spots/brownspots-325.jpg
- DatePalmData/Brown Spots/brownspots-326.jpg
- DatePalmData/Brown Spots/brownspots-327.jpg
- DatePalmData/Brown Spots/brownspots-328.jpg
- DatePalmData/Brown Spots/brownspots-329.jpg
- DatePalmData/Brown Spots/brownspots-33.jpg
- DatePalmData/Brown Spots/brownspots-330.jpg
- DatePalmData/Brown Spots/brownspots-331.jpg
- DatePalmData/Brown Spots/brownspots-332.jpg
- DatePalmData/Brown Spots/brownspots-333.jpg
- DatePalmData/Brown Spots/brownspots-334.jpg
- DatePalmData/Brown Spots/brownspots-335.jpg
- DatePalmData/Brown Spots/brownspots-336.jpg
- DatePalmData/Brown Spots/brownspots-337.jpg
- DatePalmData/Brown Spots/brownspots-338.jpg
- DatePalmData/Brown Spots/brownspots-339.jpg
- DatePalmData/Brown Spots/brownspots-34.jpg
- DatePalmData/Brown Spots/brownspots-340.jpg
- DatePalmData/Brown Spots/brownspots-341.jpg
- DatePalmData/Brown Spots/brownspots-342.jpg
- DatePalmData/Brown Spots/brownspots-343.jpg
- DatePalmData/Brown Spots/brownspots-344.jpg
- DatePalmData/Brown Spots/brownspots-345.jpg
- DatePalmData/Brown Spots/brownspots-346.jpg
- DatePalmData/Brown Spots/brownspots-347.jpg
- DatePalmData/Brown Spots/brownspots-348.jpg
- DatePalmData/Brown Spots/brownspots-349.jpg
- DatePalmData/Brown Spots/brownspots-35.jpg
- DatePalmData/Brown Spots/brownspots-350.jpg
- DatePalmData/Brown Spots/brownspots-351.jpg
- DatePalmData/Brown Spots/brownspots-352.jpg
- DatePalmData/Brown Spots/brownspots-353.jpg
- DatePalmData/Brown Spots/brownspots-354.jpg
- DatePalmData/Brown Spots/brownspots-355.jpg
- DatePalmData/Brown Spots/brownspots-356.jpg
- DatePalmData/Brown Spots/brownspots-357.jpg
- DatePalmData/Brown Spots/brownspots-358.jpg
- DatePalmData/Brown Spots/brownspots-359.jpg
- DatePalmData/Brown Spots/brownspots-36.jpg
- DatePalmData/Brown Spots/brownspots-360.jpg
- DatePalmData/Brown Spots/brownspots-361.jpg
- DatePalmData/Brown Spots/brownspots-362.jpg
- DatePalmData/Brown Spots/brownspots-363.jpg
- DatePalmData/Brown Spots/brownspots-364.jpg
- DatePalmData/Brown Spots/brownspots-365.jpg
- DatePalmData/Brown Spots/brownspots-366.jpg
- DatePalmData/Brown Spots/brownspots-367.jpg
[truncated: 2,335 more entries]
